# Supplementary material for: Building the drug-GO function network to screen significant candidate drugs for myasthenia gravis
Source: PLoS One. 2019 Apr 4;14(4):e0214857. doi: 10.1371/journal.pone.0214857 (PMC6448860; doi:10.1371/journal.pone.0214857)
Supplement: S3 Table — (XLS) [file pone.0214857.s005.xls]

## Sheet: Sheet1
Supplementary table S3. Detailed information on 238 GO functions.
GO function ID	GO function name	Gene number	Gene name	P value	FDR
GO:0002218	activation of innate immune response	1	HMGB1	0.0270313	0.0288496
GO:0002250	adaptive immune response	11	IFNA1,IFNB1,IFNG,HLA-E,CTLA4,CTSS,CD86,TEC,IL2,TAP2,TNFRSF11A	1.23911e-05	7.37272e-05
GO:0001525	angiogenesis	7	MMP2,CXCL8,VEGFA,CTGF,CXCR3,IL18,MAPK14	0.00752621	0.0109892
GO:0009887	animal organ morphogenesis	3	HRAS,IL7,BRAF	0.0224823	0.0244328
GO:0008366	axon ensheathment	1	MBP	0.0033355	0.00656074
GO:0060385	axonogenesis involved in innervation	1	NTRK1	0.0016157	0.00447134
GO:0001662	behavioral fear response	2	BCL2,ADCYAP1	0.00666063	0.0102937
GO:0035095	behavioral response to nicotine	2	CHRNB1,CHRNA4	0.00011327	0.000481396
GO:0001974	blood vessel remodeling	3	ACE,LIF,BAX	0.00073219	0.00235488
GO:0030282	bone mineralization	2	FGFR3,GPNMB	0.0102426	0.013321
GO:0046849	bone remodeling	1	IL6	0.0117728	0.0145177
GO:0003360	brainstem development	1	CNTFR	0.0033355	0.00656074
GO:0060670	branching involved in labyrinthine layer morphogenesis	1	IL10	0.00562138	0.00874437
GO:0007569	cell aging	1	BCL2	0.0409279	0.0421681
GO:0007050	cell cycle arrest	8	MYC,HRAS,TGFB1,IFNG,CXCL8,IL12A,IL12B,CDKN2A	9.16106e-05	0.000444966
GO:0044770	cell cycle phase transition	1	PTPRC	0.0033355	0.00656074
GO:0048468	cell development	2	TGFB1,BHLHE23	0.013774	0.0162287
GO:0045165	cell fate commitment	2	CASP3,ERBB4	0.0179149	0.0202073
GO:0048469	cell maturation	5	CCL21,VEGFA,IL15,CCL19,IL21	7.22762e-06	4.77826e-05
GO:0016477	cell migration	6	GRAP2,TGFB1,CTGF,IL12A,IL12B,ERBB4	0.00924338	0.0126433
GO:0007166	cell surface receptor signaling pathway	17	CXCL13,HRAS,IFNB1,IFNG,IL2RA,CXCL10,ADRB2,PTPRC,CD28,CD19,IL7R,CD53,CALCR,CXCR3,AGER,MAPK14,P2RX7	2.39384e-09	4.38257e-08
GO:0098609	cell-cell adhesion	3	BCL2,COL13A1,ICOS	0.0418549	0.0427531
GO:0007267	cell-cell signaling	29	CCL21,CCL22,CXCL13,GRAP2,NGF,POMC,INS,LTA,IL1B,CXCL10,ADRB2,CCL3,IL7,CCL4,CCL5,ADCYAP1,IL10,FGFR3,ADRA1D,CTGF,IL15,CD86,IL2,IL18,GPNMB,IL17A,CCL17,ESR2,TNFRSF11A	2.84282e-18	2.25531e-16
GO:0098869	cellular oxidant detoxification	3	APOE,PRDX5,GSTT1	0.0133867	0.0160911
GO:0071391	cellular response to estrogen stimulus	1	ESR1	0.0117728	0.0145177
GO:0031668	cellular response to extracellular stimulus	1	P2RX7	0.0221371	0.024168
GO:0021680	cerebellar Purkinje cell layer development	1	HSPA5	0.00562138	0.00874437
GO:0006935	chemotaxis	13	CCL22,HRAS,CXCL10,IL4,CXCL8,CCL3,CCL5,MAPK1,CXCR3,CCL11,CCR4,MAPK14,CCL17	4.40287e-10	8.73235e-09
GO:0030574	collagen catabolic process	5	MMP2,MMP3,MMP9,CTSS,COL13A1	0.000189958	0.000729195
GO:0046697	decidualization	3	CTSV,SPP1,LIF	0.000136218	0.000558964
GO:0006952	defense response	2	IL32,TNIP1	0.0406562	0.0421681
GO:0051607	defense response to virus	22	TLR3,IL33,DDX58,IFNA1,IFNB1,IFNG,CXCL10,IL6,PTPRC,BCL2,PRF1,EIF2AK2,CD40,IL12B,CD86,IRF5,IFNL3,IFNL2,DDX17,ISG20,IFIH1,TLR7	1.26565e-16	7.53062e-15
GO:0002024	diet induced thermogenesis	1	ADRB2	0.00562138	0.00874437
GO:0035234	ectopic germ cell programmed cell death	3	IL1A,IL1B,BAX	1.81848e-06	1.44266e-05
GO:0007566	embryo implantation	6	CALCA,IL1B,MMP2,SPP1,MMP9,LIF	8.4729e-07	8.40229e-06
GO:0009880	embryonic pattern specification	1	ERBB4	0.0439694	0.044342
GO:0001892	embryonic placenta development	1	CSF2	0.0270313	0.0288496
GO:0031018	endocrine pancreas development	2	IL6,IL6R	0.00310459	0.00656074
GO:0030968	endoplasmic reticulum unfolded protein response	3	IFNG,HSPA5,EIF2AK2	0.0028857	0.00656074
GO:0042118	endothelial cell activation	1	CXCL10	0.00562138	0.00874437
GO:0001935	endothelial cell proliferation	1	HMGB1	0.0198441	0.0221732
GO:0097009	energy homeostasis	1	NR4A3	0.0176579	0.0200123
GO:0060664	epithelial cell proliferation involved in salivary gland morphogenesis	2	TNF,IL6	4.12368e-05	0.000213356
GO:0060324	face development	4	RAF1,BRAF,MAPK3,MAPK1	2.56662e-06	1.85108e-05
GO:0060325	face morphogenesis	2	TGFB1,MMP2	0.00798487	0.0114482
GO:0007565	female pregnancy	6	KRAS,TGFB1,IL4,BCL2,ADCYAP1,CORIN	0.000133042	0.000555508
GO:0008354	germ cell migration	1	TGFB1	0.00562138	0.00874437
GO:0002467	germinal center formation	2	CXCL13,BCL6	0.00011327	0.000481396
GO:0032835	glomerulus development	1	BCL2	0.00562138	0.00874437
GO:0007186	G-protein coupled receptor signaling pathway	25	CCL21,CCL22,CXCL13,POMC,CALCA,VIP,INS,APOE,CXCL10,ADRB2,CXCL8,CCL3,CCL4,CCL5,VAV1,ADCYAP1,ADRA1D,CALCR,CXCR5,CXCR3,CCL11,CCR4,AKAP12,CCL17,CCL19	0.00376461	0.00734407
GO:0031069	hair follicle morphogenesis	1	BCL2	0.0439694	0.044342
GO:0060323	head morphogenesis	1	BRAF	0.0033355	0.00656074
GO:0003179	heart valve morphogenesis	1	TGFB1	0.0033355	0.00656074
GO:0034384	high-density lipoprotein particle clearance	1	APOE	0.00562138	0.00874437
GO:0021766	hippocampus development	2	CASP3,NR4A3	0.0406562	0.0421681
GO:0006959	humoral immune response	12	AIRE,LTA,TNF,IFNA1,IFNB1,IFNG,IL6,BCL2,CD28,IL7,PDCD1,BLNK	2.33674e-13	1.11229e-11
GO:0021854	hypothalamus development	1	BAX	0.013619	0.0162067
GO:0002437	inflammatory response to antigenic stimulus	3	IL2RA,HMGB1,IL25	1.23455e-05	7.37272e-05
GO:0045087	innate immune response	22	TLR4,TLR3,GRAP2,DDX58,IFNA1,C2,CD55,HMGB1,CSF1,HLA-E,EIF2AK2,CR2,TEC,SLAMF1,AGER,TNFAIP8L2,IFNL3,IFNL2,IL27,IFIH1,TLR9,TLR7	5.69191e-08	8.46671e-07
GO:0032609	interferon-gamma production	2	TLR4,IL12A	0.000168284	0.000656585
GO:0032635	interleukin-6 production	2	IL1B,IL18	4.12368e-05	0.000213356
GO:0045104	intermediate filament cytoskeleton organization	1	RAF1	0.013619	0.0162067
GO:0046907	intracellular transport	1	APOE	0.0379701	0.0399863
GO:0030595	leukocyte chemotaxis	2	IL10,CXCR5	0.000551459	0.00182288
GO:0035641	locomotory exploration behavior	1	APOE	0.0117728	0.0145177
GO:0060463	lung lobe morphogenesis	1	LIF	0.0033355	0.00656074
GO:0060749	mammary gland alveolus development	4	ESR1,VEGFA,ERBB4,TNFRSF11A	9.28555e-07	8.83984e-06
GO:0060744	mammary gland branching involved in thelarche	1	TGFB1	0.0016157	0.00447134
GO:0033598	mammary gland epithelial cell proliferation	1	MAPK1	0.00440958	0.00780988
GO:0060135	maternal process involved in female pregnancy	1	PAM	0.0350989	0.0371268
GO:0007093	mitotic cell cycle checkpoint	2	HRAS,TGFB1	0.00547706	0.00874437
GO:0090647	modulation of age-related behavioral decline	1	AGER	0.0033355	0.00656074
GO:0001763	morphogenesis of a branching structure	1	COL13A1	0.00440958	0.00780988
GO:0010259	multicellular organism aging	1	CTSV	0.0176579	0.0200123
GO:0007275	multicellular organism development	11	MUSK,RAF1,OSM,LIF,ADRA1D,FAS,CD40,TNFRSF4,PDCD1,GCNT2,CCL17	0.0170039	0.0197411
GO:0050891	multicellular organismal water homeostasis	1	AQP4	0.00440958	0.00780988
GO:0046716	muscle cell cellular homeostasis	3	CHRNA1,IL6,CAV3	0.000111397	0.000481396
GO:0042267	natural killer cell mediated cytotoxicity	2	GZMB,IL18	0.00205623	0.00549867
GO:0097527	necroptotic signaling pathway	3	TLR3,TNF,FAS	3.97708e-07	4.39715e-06
GO:0030195	negative regulation of blood coagulation	1	APOE	0.0100464	0.0132836
GO:0045786	negative regulation of cell cycle	2	TGFB1,ADCYAP1	0.0128345	0.0155847
GO:0045596	negative regulation of cell differentiation	3	KRAS,TGFB1,MAPK1	0.00391236	0.00757026
GO:0051782	negative regulation of cell division	1	MYC	0.00440958	0.00780988
GO:0030308	negative regulation of cell growth	5	TGFB1,BCL2,BCL6,CDKN2A,ESR2	0.00448576	0.00785008
GO:2000146	negative regulation of cell motility	1	CRK	0.0100464	0.0132836
GO:0008285	negative regulation of cell proliferation	21	HRAS,TGFB1,IL1A,IL1B,RAF1,NTRK1,IL6,BCHE,CXCL8,OSM,LIF,MYOG,EIF2AK2,IL10,BCL6,CDKN2A,AIMP2,GPNMB,ERBB4,FOXP3,RARRES3	8.80478e-09	1.49681e-07
GO:2000773	negative regulation of cellular senescence	1	BCL6	0.0100464	0.0132836
GO:0032792	negative regulation of CREB transcription factor activity	1	FOXP3	0.00240292	0.00577673
GO:0001818	negative regulation of cytokine production	1	GPNMB	0.00562138	0.00874437
GO:0050687	negative regulation of defense response to virus	1	IL2RA	0.00440958	0.00780988
GO:0043433	negative regulation of DNA binding transcription factor activity	3	ESR1,TNFRSF4,FOXP3	0.00749565	0.0109892
GO:0010633	negative regulation of epithelial cell migration	1	IL4	0.0176579	0.0200123
GO:2000252	negative regulation of feeding behavior	1	INS	0.0033355	0.00656074
GO:0048147	negative regulation of fibroblast proliferation	4	MYC,LTA,IFNG,BAX	3.16767e-05	0.000175327
GO:0060253	negative regulation of glial cell proliferation	1	ADCYAP1	0.00562138	0.00874437
GO:0034260	negative regulation of GTPase activity	2	HRAS,ADCYAP1	0.0202169	0.0224842
GO:0046888	negative regulation of hormone secretion	3	IL6,OSM,LIF	5.34531e-06	3.63481e-05
GO:0050777	negative regulation of immune response	4	IL2RA,CTLA4,HLA-G,FOXP3	4.0646e-07	4.39715e-06
GO:0002686	negative regulation of leukocyte migration	1	IL33	0.0016157	0.00447134
GO:0010888	negative regulation of lipid storage	2	TNF,IL6	0.00011327	0.000481396
GO:1900272	negative regulation of long-term synaptic potentiation	2	APOE,AGER	0.00011327	0.000481396
GO:0051902	negative regulation of mitochondrial depolarization	1	BCL2	0.00240292	0.00577673
GO:0040015	negative regulation of multicellular organism growth	1	ADRB2	0.0084434	0.0117516
GO:0031642	negative regulation of myelination	1	IFNG	0.0033355	0.00656074
GO:0032088	negative regulation of NF-kappaB transcription factor activity	4	TNFAIP3,CDKN2A,FOXP3,TLR9	0.00268327	0.00635927
GO:0030279	negative regulation of ossification	4	LRP4,TGFB1,CALCA,BCL2	2.56662e-06	1.85108e-05
GO:0033689	negative regulation of osteoblast proliferation	2	BCL2,EIF2AK2	0.000168284	0.000656585
GO:1901380	negative regulation of potassium ion transmembrane transport	1	CAV3	0.00440958	0.00780988
GO:1903799	negative regulation of production of miRNAs involved in gene silencing by miRNA	2	TGFB1,ESR1	7.14755e-05	0.000354399
GO:2000009	negative regulation of protein localization to cell surface	1	CAV3	0.0100464	0.0132836
GO:0009968	negative regulation of signal transduction	2	RAF1,BRAF	0.013774	0.0162287
GO:0048662	negative regulation of smooth muscle cell proliferation	5	IFNG,TNFAIP3,IL12A,IL12B,IL15	1.99106e-06	1.52862e-05
GO:0050805	negative regulation of synaptic transmission	2	IL1B,BCHE	0.00011327	0.000481396
GO:0034122	negative regulation of toll-like receptor signaling pathway	1	TLR9	0.0117728	0.0145177
GO:0021675	nerve development	1	CTSV	0.00562138	0.00874437
GO:0050877	nervous system process	2	CHRNB1,CHRNA4	0.00011327	0.000481396
GO:0070050	neuron cellular homeostasis	1	CHRNA1	0.0033355	0.00656074
GO:0035265	organ growth	1	BCL2	0.00562138	0.00874437
GO:0001649	osteoblast differentiation	3	CCL3,SPP1,GPNMB	0.0418549	0.0427531
GO:0030728	ovulation	1	IL4R	0.0069672	0.0103637
GO:0016486	peptide hormone processing	2	POMC,CORIN	0.00150011	0.00446283
GO:0007602	phototransduction	1	CDS1	0.0409279	0.0421681
GO:0030168	platelet activation	6	RAF1,IL6,VAV1,CD40,MAPK3,MAPK1	0.000563936	0.00183859
GO:0030220	platelet formation	1	CASP3	0.0245338	0.0264211
GO:0010524	positive regulation of calcium ion transport into cytosol	1	P2RX7	0.0100464	0.0132836
GO:0060045	positive regulation of cardiac muscle cell proliferation	2	ERBB4,MAPK14	0.00310459	0.00656074
GO:0045785	positive regulation of cell adhesion	5	TNF,CCL5,VEGFA,IL12A,IL12B	2.03496e-05	0.000118127
GO:0033630	positive regulation of cell adhesion mediated by integrin	1	CCL21	0.0117728	0.0145177
GO:0045787	positive regulation of cell cycle	2	IL10,NR4A3	0.0102426	0.013321
GO:0045597	positive regulation of cell differentiation	2	INS,CTGF	0.0128345	0.0155847
GO:0051781	positive regulation of cell division	5	TGFB1,IL1A,IL1B,OSM,VEGFA	2.99689e-05	0.000169824
GO:0030307	positive regulation of cell growth	3	INS,BCL2,IL2	0.0207609	0.0229819
GO:2000147	positive regulation of cell motility	2	CCL21,CCL19	0.000860727	0.00262632
GO:0008284	positive regulation of cell proliferation	37	MYC,HRAS,KRAS,TGFB1,VIP,INS,IFNG,IL1B,CXCL10,CSF2,IGF1,IL6,IGF1R,IL6R,CSF1,IL7,OSM,LIF,VEGFA,ADCYAP1,FGFR3,ADRA1D,CNTFR,MAPK1,CTGF,IL15,CD86,CAV3,IL2,SLAMF1,ERBB4,GCNT2,MZB1,IL21,CNOT6,TNFSF13B,TNFRSF11A	1.04347e-19	1.24172e-17
GO:0071864	positive regulation of cell proliferation in bone marrow	1	IL6	0.00240292	0.00577673
GO:0051272	positive regulation of cellular component movement	2	VEGFA,BCL6	0.000238116	0.000858659
GO:2000774	positive regulation of cellular senescence	2	KRAS,CDKN2A	0.000238116	0.000858659
GO:0050921	positive regulation of chemotaxis	3	CCL21,TGFB1,CCL19	1.23455e-05	7.37272e-05
GO:0032793	positive regulation of CREB transcription factor activity	1	VEGFA	0.0176579	0.0200123
GO:0001819	positive regulation of cytokine production	3	TNF,EIF2AK2,IL21	0.000197492	0.00074608
GO:0045919	positive regulation of cytolysis	1	P2RX7	0.00440958	0.00780988
GO:0051091	positive regulation of DNA binding transcription factor activity	9	DDX58,TNF,IL1B,ESR1,IL4,IL6,IL10,ESR2,TNFRSF11A	1.25717e-06	1.10818e-05
GO:0045807	positive regulation of endocytosis	2	APOE,CCL19	0.00237623	0.00577673
GO:0050679	positive regulation of epithelial cell proliferation	8	MYC,HRAS,TGFB1,IGF1,IL6,CCL5,VEGFA,NR4A3	6.16083e-08	8.62517e-07
GO:0010718	positive regulation of epithelial to mesenchymal transition	3	TGFB1,IL1B,GCNT2	0.00188312	0.00509299
GO:1903543	positive regulation of exosomal secretion	1	IFNG	0.0155819	0.0181788
GO:2000253	positive regulation of feeding behavior	1	NR4A3	0.00240292	0.00577673
GO:0048146	positive regulation of fibroblast proliferation	4	MYC,TGFB1,ESR1,IGF1	0.000497353	0.001691
GO:0060252	positive regulation of glial cell proliferation	1	LTA	0.0069672	0.0103637
GO:2000347	positive regulation of hepatocyte proliferation	1	TNFAIP3	0.0033355	0.00656074
GO:0050778	positive regulation of immune response	3	IL15,IFNL3,IFNL2	3.24005e-06	2.26803e-05
GO:0045830	positive regulation of isotype switching	1	TFRC	0.00440958	0.00780988
GO:0002687	positive regulation of leukocyte migration	1	VEGFA	0.0117728	0.0145177
GO:0002053	positive regulation of mesenchymal cell proliferation	2	MYC,VEGFA	0.00442998	0.00780988
GO:0051901	positive regulation of mitochondrial depolarization	1	P2RX7	0.0069672	0.0103637
GO:1901030	positive regulation of mitochondrial outer membrane permeabilization involved in apoptotic signaling pathway	1	BAX	0.00562138	0.00874437
GO:0040018	positive regulation of multicellular organism growth	2	CSF1,BCL2	0.00798487	0.0114482
GO:0051092	positive regulation of NF-kappaB transcription factor activity	14	TLR4,TLR3,KRAS,TGFB1,INS,TNF,IL1B,NTRK1,IL6,EIF2AK2,CD40,AGER,TLR9,TNFRSF11A	4.36848e-10	8.73235e-09
GO:0046622	positive regulation of organ growth	1	IL7	0.0084434	0.0117516
GO:0045778	positive regulation of ossification	1	CALCA	0.0117728	0.0145177
GO:1903800	positive regulation of production of miRNAs involved in gene silencing by miRNA	1	TGFB1	0.00440958	0.00780988
GO:0031334	positive regulation of protein complex assembly	4	TGFB1,TNF,IFNG,VEGFA	1.1951e-05	7.37272e-05
GO:2000010	positive regulation of protein localization to cell surface	2	TNF,ERBB4	0.000551459	0.00182288
GO:1900182	positive regulation of protein localization to nucleus	2	INS,LIF	0.0027254	0.00635927
GO:0060267	positive regulation of respiratory burst	1	INS	0.00240292	0.00577673
GO:0060760	positive regulation of response to cytokine stimulus	2	DDX58,IFIH1	4.12368e-05	0.000213356
GO:2001022	positive regulation of response to DNA damage stimulus	1	MYC	0.0069672	0.0103637
GO:0009967	positive regulation of signal transduction	2	GRAP2,BLNK	0.0389483	0.0408356
GO:0048661	positive regulation of smooth muscle cell proliferation	7	TNF,IGF1,IL6,IL6R,CCL5,IL18,NR4A3	6.58497e-07	6.81402e-06
GO:2000648	positive regulation of stem cell proliferation	1	PTPRC	0.0084434	0.0117516
GO:0034105	positive regulation of tissue remodeling	5	IL12B,IL15,IL2,IL18,IL21	4.34944e-12	1.29396e-10
GO:0051971	positive regulation of transmission of nerve impulse	1	IL6	0.00240292	0.00577673
GO:1904417	positive regulation of xenophagy	1	MAPK3	0.00240292	0.00577673
GO:0034975	protein folding in endoplasmic reticulum	2	HSPA5,HSP90B1	0.000860727	0.00262632
GO:0072593	reactive oxygen species metabolic process	4	BCL2,VAV1,CTGF,P2RX7	5.20449e-05	0.000263546
GO:0032098	regulation of appetite	1	POMC	0.0069672	0.0103637
GO:0008217	regulation of blood pressure	3	POMC,ACE,CORIN	0.00938486	0.0127634
GO:0060687	regulation of branching involved in prostate gland morphogenesis	1	ESR1	0.0033355	0.00656074
GO:0030155	regulation of cell adhesion	2	CXCL8,IL18	0.0128345	0.0155847
GO:0001558	regulation of cell growth	3	TFRC,CTGF,BLZF1	0.0191232	0.0214685
GO:2000145	regulation of cell motility	2	RAF1,ERBB4	0.00547706	0.00874437
GO:0042127	regulation of cell proliferation	13	CXCL13,GRAP2,CXCL10,TFRC,BRAF,IL4R,FAS,CD40,BCL6,TEC,TNFRSF4,NKX2-3,MZB1	7.68545e-08	1.01619e-06
GO:0008360	regulation of cell shape	5	IL6,CCL3,VEGFA,CRK,CCL11	0.00908553	0.0125718
GO:0051983	regulation of chromosome segregation	1	MKI67	0.00562138	0.00874437
GO:0051090	regulation of DNA binding transcription factor activity	3	MAPK3,MAPK1,MAPK14	0.000375871	0.00129648
GO:0002027	regulation of heart rate	2	CALCA,CAV3	0.00798487	0.0114482
GO:0050776	regulation of immune response	12	HLA-A,IL4,FCGR3A,FCGR1A,HLA-E,CD19,HLA-G,CD40,BCL6,CD226,HLA-B,HLA-C	1.33553e-06	1.1352e-05
GO:0042391	regulation of membrane potential	4	CHRNA1,CHRNB1,CHRNA4,CAV3	0.00184818	0.00505594
GO:0040014	regulation of multicellular organism growth	1	IGF1	0.047092	0.0472907
GO:0030278	regulation of ossification	4	CSF1,MAPK3,MAPK1,MAPK14	1.49029e-07	1.86679e-06
GO:0032880	regulation of protein localization	3	VIP,INS,ADCYAP1	0.0028857	0.00656074
GO:0031647	regulation of protein stability	3	KRAS,BCL2,MAPK1	0.0109883	0.0142132
GO:0010469	regulation of receptor activity	53	CCL21,CCL22,CXCL13,IL33,TGFB1,NGF,POMC,CALCA,VIP,INS,LTA,TNF,IFNA1,IFNB1,IFNG,IL1A,IL1B,CXCL10,CSF2,IGF1,IL4,IL6,HMGB1,CSF1,CXCL8,CCL3,SPP1,IL7,CCL4,CCL5,OSM,LIF,VEGFA,ADCYAP1,IL32,CTGF,IL12A,IL12B,IL15,CCL11,IL2,IL18,GPNMB,IL17A,IFNL3,IFNL2,IL27,CCL17,TSLP,CCL19,IL25,IL21,TNFSF13B	5.84703e-37	1.39159e-34
GO:0001919	regulation of receptor recycling	1	ACHE	0.0016157	0.00447134
GO:0009966	regulation of signal transduction	1	CRK	0.0439694	0.044342
GO:0048660	regulation of smooth muscle cell proliferation	1	NR4A3	0.00562138	0.00874437
GO:0048167	regulation of synaptic plasticity	2	INS,AGER	0.00730493	0.0107986
GO:0032204	regulation of telomere maintenance	1	MYC	0.0084434	0.0117516
GO:0002026	regulation of the force of heart contraction	1	IFNG	0.0221371	0.024168
GO:0003014	renal system process	2	BCL2,FAS	0.000238116	0.000858659
GO:0046677	response to antibiotic	3	IL6,CASP3,CCR4	0.00082481	0.00258296
GO:0009617	response to bacterium	2	CCR4,IL27	0.00310459	0.00656074
GO:0009409	response to cold	3	CXCL10,IL6,ADRB2	0.00156057	0.00447134
GO:0042493	response to drug	18	MYC,TGFB1,LTA,IFNG,NTRK1,TYMS,IL4,IL6,BCHE,ABCB1,LGALS1,BCL2,PAM,IL10,CD86,CASP3,P2RX7,DNMT3B	1.3792e-08	2.18833e-07
GO:0051602	response to electrical stimulus	3	NTRK1,IL6,P2RX7	0.000375871	0.00129648
GO:0034405	response to fluid shear stress	2	CSF2,P2RX7	0.000168284	0.000656585
GO:0009620	response to fungus	1	IL25	0.0033355	0.00656074
GO:0009629	response to gravity	1	MYOG	0.00440958	0.00780988
GO:0009408	response to heat	4	CALCA,IGF1,IL6,OSM	0.000338665	0.00120302
GO:0001666	response to hypoxia	11	TGFB1,LTA,RAF1,MMP2,HSP90B1,VEGFA,PAM,CASP3,CHRNA4,AGER,DNMT3B	1.25037e-06	1.10818e-05
GO:0035902	response to immobilization stress	2	TGFB1,HNMT	0.0027254	0.00635927
GO:0035900	response to isolation stress	3	HRAS,KRAS,LGALS1	3.97708e-07	4.39715e-06
GO:0007584	response to nutrient	3	LTA,IL4,C2	0.0133867	0.0160911
GO:0006979	response to oxidative stress	4	CA3,DUSP1,PRDX5,CHRNA4	0.00919799	0.0126433
GO:0048265	response to pain	1	CALCA	0.0176579	0.0200123
GO:0009268	response to pH	1	PAM	0.0084434	0.0117516
GO:0009314	response to radiation	5	NTRK1,BCL2,CCL11,CCR4,TNFRSF11A	1.61017e-06	1.32145e-05
GO:0009636	response to toxic substance	12	MBP,TYMS,CCL3,BCL2,CCL4,CCL5,EIF2AK2,FAS,MAPK3,MAPK1,BAX,DNMT3B	1.82895e-10	4.3529e-09
GO:0009615	response to virus	14	CCL22,DDX58,TNF,IFNB1,IFNG,CCL4,CCL5,EIF2AK2,IL12A,CCL11,ISG20,CCL19,IFIH1,FOXP3	7.949e-12	2.10207e-10
GO:0009611	response to wounding	4	TGFB1,ACHE,CTGF,AGER	0.00140933	0.00424583
GO:0060041	retina development in camera-type eye	4	IL4,ACHE,MAX,BAX	0.000767547	0.00243568
GO:0060009	Sertoli cell development	1	NTRK1	0.0069672	0.0103637
GO:0060008	Sertoli cell differentiation	1	CTSV	0.0033355	0.00656074
GO:0007548	sex differentiation	1	CNTFR	0.0155819	0.0181788
GO:0019953	sexual reproduction	1	IL12B	0.00562138	0.00874437
GO:0007165	signal transduction	45	AGRN,CCL22,TLR3,HRAS,POMC,LTA,IL1B,CHRNA1,CXCL10,ESR1,RAF1,NR3C1,IGF1,HLA-DOA,IGF1R,LGALS1,CXCL8,CHRNB1,FCGR1A,CCL4,IL2RB,IL7R,CD53,IL4R,FAS,CNTFR,MAPK1,IL15,CHRNA4,CCL11,HLA-DRB3,CHRNE,CHRND,CD69,SLAMF1,GPNMB,PDCD1,ERBB4,CD226,MAPK14,ESR2,CDS1,IL21,TNFSF13B,TNFRSF11A	1.45007e-12	5.75196e-11
GO:0035019	somatic stem cell population maintenance	2	RAF1,BRAF	0.0497512	0.0497512
GO:0048515	spermatid differentiation	1	BAX	0.0016157	0.00447134
GO:0001967	suckling behavior	1	CNTFR	0.0117728	0.0145177
GO:0050808	synapse organization	2	AGRN,LRP4	0.0102426	0.013321
GO:0009888	tissue development	1	CNPY2	0.0117728	0.0145177
GO:0001894	tissue homeostasis	1	CTGF	0.0221371	0.024168
GO:0042246	tissue regeneration	1	TEC	0.0323167	0.0343365
GO:0009404	toxin metabolic process	1	PAM	0.00240292	0.00577673
GO:0035148	tube formation	1	VEGFA	0.00440958	0.00780988
GO:0042092	type 2 immune response	5	IL33,IL4,IL10,BCL6,IL18	4.34944e-12	1.29396e-10
GO:0034447	very-low-density lipoprotein particle clearance	1	APOE	0.00240292	0.00577673
GO:0008542	visual learning	2	KRAS,BRAF	0.0239607	0.0259212
